# Supplementary material for: Risk of Mortality from Respiratory Malignant and Non-Malignant Diseases among Talc Miners and Millers: A Systematic Review and Meta-Analysis
Source: Toxics. 2022 Oct 5;10(10):589. doi: 10.3390/toxics10100589 (PMC9612112; doi:10.3390/toxics10100589)
Supplement: Supplementary file 1 [file toxics-10-00589-s001.zip]

Archive with 1 entries (1 files):
- toxics-1945429-supplementary.pdf
